# Supplementary material for: Oral lactoferrin administration does not impact the diversity or composition of the infant gut microbiota in a Peruvian cohort
Source: Microbiol Spectr. 2023 Oct 26;11(6):e00096-23. doi: 10.1128/spectrum.00096-23 (PMC10715004; doi:10.1128/spectrum.00096-23)
Supplement: Table S1 — Pediatric information from participants of the study. [file spectrum.00096-23-s0002.xlsx]

## Sheet: Sheet1
Supplementary Table 1 - Pediatric information from participants of the study. Information about age, treatment received, weight, Body Mass Index (BMI), Weight for Age z-score (ZWAZ), Body mass index z-score (ZBMI) was collected for all the participants. Each patient has a unique code, accounting for 60 patients in total.
Patient_code	Age(Months)	Treatment	Weight	BMI	ZWAZ	ZBMI
P10	16.1642	LF	9.38	13.95	-1.0683	-2.06282
P18	15.3757	LF	10.22	17.1481	-0.15035	0.55685
P20	15.7371	LF	7.08	14.4078	-2.71227	-1.17949
P25	15.9671	LF	11.95	19.5914	1.569	2.28604
P28	15.3429	LF	9.3	16.7111	-0.32163	0.51771
P29	13.2402	LF	10.99	18.1102	0.92988	1.03808
P31	14.7515	LF	10.86	16.8422	0.51948	0.281
P33	15.3429	LF	8.2	16.7826	-1.37064	0.5657
P34	12.8131	LF	9.8	18.0423	-0.03071	0.95393
P35	14.3901	LF	9.03	14.4323	-0.38968	-1.25896
P36	18.4969	LF	10	16.0231	-0.26874	0.24314
P37	15.3429	LF	11.25	18.1637	0.72817	1.25414
P39	17.9712	LF	12.59	16.0383	1.24286	-0.07019
P40	18.5626	LF	8.4	14.5047	-1.74261	-0.92261
P41	16.6242	LF	10.38	16.0978	-0.23514	-0.13499
P42	17.347	LF	8.58	14.9331	-2.07179	-1.0553
P45	12.7145	LF	8.12	15.6636	-1.71924	-0.82022
P46	12.3531	LF	7.66	14.2568	-1.36098	-1.57206
P47	13.2402	LF	9.17	15.6283	-0.72378	-0.80144
P49	17.9712	LF	9.7	16.5748	-1.07458	0.33382
P50	15.6057	LF	10.53	16.9581	0.0782	0.43786
P51	12.5503	LF	8.67	16.0489	-0.36994	-0.16807
P52	13.6344	LF	7.58	13.9931	-1.71001	-1.69098
P53	14.5544	LF	9.68	16.5406	0.14736	0.34225
P54	17.7741	LF	9.38	15.4175	-1.34291	-0.6046
P55	15.3757	LF	10.49	15.949	0.08624	-0.35401
P56	17.3141	LF	10.27	16.2494	0.14463	0.33408
P57	16.3285	LF	9.88	16.1151	-0.00132	0.17554
P58	17.8069	LF	8.94	16.1942	-1.08275	0.32519
P59	18.0041	LF	10.52	17.2913	0.22437	1.07124
P60	14.5544	LF	7.57	15.1875	-1.90192	-0.6411
P1	18.234	PB	9.65	16.4464	-0.51828	0.52514
P2	18.0369	PB	11.5	17.5278	0.44411	1.02758
P3	18.0041	PB	11.47	18.148	0.91376	1.5979
P4	15.3757	PB	10.06	16.9674	0.31116	0.69078
P5	14.5872	PB	9.45	15.5325	-0.05399	-0.37616
P6	15.31	PB	11.8	20.006	1.58287	2.46071
P7	18.4312	PB	11.08	17.1834	0.57071	1.02587
P8	18.3983	PB	9.41	16.9088	-1.41624	0.61177
P9	18.3983	PB	8.82	15.6383	-1.9956	-0.37611
P11	18.1683	PB	11.92	18.625	0.74457	1.7614
P12	13.0102	PB	8.45	14.8633	-0.67363	-1.02071
P13	12.4188	PB	8.74	15.1316	-0.27745	-0.86124
P14	14.1601	PB	9.15	16.2667	-0.23854	0.12144
P15	14.1273	PB	8.04	14.447	-2.0867	-1.75542
P16	18.464	PB	10.24	15.8019	-0.06966	0.08162
P17	15.4086	PB	10.75	18.0842	0.278	1.21741
P19	15.7371	PB	8.16	15.3124	-1.4852	-0.45673
P21	12.9774	PB	10.24	16.745	0.33659	0.05089
P22	18.1683	PB	11.87	18.5933	0.70673	1.74142
P23	12.616	PB	8.3	16.8424	-0.74345	0.38532
P24	16.5256	PB	9.57	16.141	-0.29574	0.20716
P26	12.7802	PB	10.52	17.3357	1.14395	0.72234
P27	16.0657	PB	9.34	17.3836	-0.41508	1.00863
P30	13.1416	PB	10.71	19.4528	1.21607	2.00481
P32	18.4312	PB	13.08	18.3621	1.53541	1.61138
P38	14.7186	PB	9.86	17.7174	-0.35295	0.90173
P43	17.577	PB	10.19	16.706	0.0373	0.66325
P44	14.5215	PB	8.55	15.2814	-1.60624	-0.97913
P48	18.1683	PB	11.67	17.2294	0.5538	0.82738
