# Supplementary material for: Oral lactoferrin administration does not impact the diversity or composition of the infant gut microbiota in a Peruvian cohort
Source: Microbiol Spectr. 2023 Oct 26;11(6):e00096-23. doi: 10.1128/spectrum.00096-23 (PMC10715004; doi:10.1128/spectrum.00096-23)
Supplement: Table S2 — Clinical co-variables among treatments (LF/PB). [file spectrum.00096-23-s0003.xlsx]

## Sheet: Sheet2
Supplementary Table 2: Clinical co-variables among treatments (LF/PB). Statistical difference between experimental groups (LF/PB) was calculated using Wilcoxon test. BMI was the only clinical co-variable statistically different among groups, with a mean of 16.12 (+/- 1.33) in the LF group and a mean of 10.09 (+/- 1.32) in the PB group.
	LF (n=31) vs PB (n=29)
	p-value	Significance	Test
Age_months	0.52	ns	Wilcoxon Test
Weight	0.18	ns	Wilcoxon Test
BMI	0.024	*	Wilcoxon Test
ZWAS	0.06	ns	Wilcoxon Test
ZBMI	0.11	ns	Wilcoxon Test
