# Supplementary material for: Oral lactoferrin administration does not impact the diversity or composition of the infant gut microbiota in a Peruvian cohort
Source: Microbiol Spectr. 2023 Oct 26;11(6):e00096-23. doi: 10.1128/spectrum.00096-23 (PMC10715004; doi:10.1128/spectrum.00096-23)
Supplement: Table S3 — Clinical co-variables did not affect gut microbiota composition. [file spectrum.00096-23-s0004.xlsx]

## Sheet: Sheet1
Supplementary Table 3: Clinical co-variables didn't affect gut microbiota composition. Aitchison distance metric was calculated using the Permutatial multivariate analysis of variance (PERMANOVA) test to calculate the impact of clinical co-variable in the microbiota composition. No statistical significance among groups was detected.
	LF (n=31) vs PB (n=29)
	p-value	Significance	Test	Permutations
Age_months	0.59	ns	Permanova	999
Weight	0.85	ns	Permanova	999
BMI	0.15	ns	Permanova	999
ZWAS	0.22	ns	Permanova	999
ZBMI	0.31	ns	Permanova	999
