# Supplementary material for: Oral lactoferrin administration does not impact the diversity or composition of the infant gut microbiota in a Peruvian cohort
Source: Microbiol Spectr. 2023 Oct 26;11(6):e00096-23. doi: 10.1128/spectrum.00096-23 (PMC10715004; doi:10.1128/spectrum.00096-23)
Supplement: Table S4 — Number of surviving sequences after the quality filter. [file spectrum.00096-23-s0005.xlsx]

## Sheet: 2. Filtered_sequences
Supplementary Table 4: Number of surviving sequences after the quality filter. Low-quality reads were filtered with DADA2.
Sample-ID	Input	Filtered	Percentage of input passed filter	Denoised	Merged	Percentage of input merged	Non-chimeric	Percentage of input non-chimeric	Patient-ID	Treatment
P146	225048	140773	62.55	140173	136316	60.57	45349	20.15	P47	PB
P174	259135	162791	62.82	160942	151333	58.4	31649	12.21	P56	PB
P069	230878	169944	73.61	168950	153815	66.62	29133	12.62	P23	PB
P029	322130	238280	73.97	234192	197523	61.32	25431	7.89	P10	LF
P147	186966	125748	67.26	124377	114326	61.15	24163	12.92	P47	PB
P077	238084	173271	72.78	171597	149012	62.59	23835	10.01	P26	PB
P071	259703	187918	72.36	186136	169955	65.44	23285	8.97	P24	PB
P171	227634	151488	66.55	149299	128426	56.42	22272	9.78	P55	PB
P089	259575	200960	77.42	197979	169498	65.3	22065	8.5	P30	PB
P033	225974	174272	77.12	171083	143056	63.31	18822	8.33	P11	LF
P021	153575	116314	75.74	114494	99381	64.71	17736	11.55	P7	LF
P181	143880	94902	65.96	93215	86592	60.18	17370	12.07	P59	PB
P041	254399	202884	79.75	199446	167452	65.82	17165	6.75	P14	LF
P173	155065	96324	62.12	95139	88369	56.99	17159	11.07	P56	PB
P176	74348	50838	68.38	50565	49688	66.83	15606	20.99	P57	PB
P148	173649	115963	66.78	114092	100659	57.97	15144	8.72	P48	PB
P175	229328	155938	68	153952	136674	59.6	13981	6.1	P57	PB
P155	94205	61276	65.05	60478	55847	59.28	13892	14.75	P50	PB
P127	105098	72010	68.52	71170	64876	61.73	13669	13.01	P41	LF
P145	97084	65351	67.31	64492	59546	61.33	13505	13.91	P47	PB
P045	335765	259625	77.32	253172	188690	56.2	13494	4.02	P15	LF
P128	101996	67222	65.91	66101	59411	58.25	13453	13.19	P41	LF
P075	249189	140110	56.23	136205	96000	38.52	13355	5.36	P25	PB
P160	122300	75810	61.99	75045	70083	57.3	13060	10.68	P52	PB
P162	133305	79408	59.57	78966	78035	58.54	12417	9.31	P52	PB
P132	86133	57089	66.28	56327	52194	60.6	12393	14.39	P42	LF
P079	247922	192983	77.84	189555	155654	62.78	12389	5	P27	PB
P134	125117	82483	65.92	81362	71033	56.77	12324	9.85	P43	LF
P011	231872	166873	71.97	162811	122727	52.93	12212	5.27	P4	LF
P043	183327	132934	72.51	129953	102815	56.08	11998	6.54	P15	LF
P059	169151	117880	69.69	114947	86280	51.01	11902	7.04	P20	PB
P164	66778	40802	61.1	40177	36599	54.81	11686	17.5	P53	PB
P014	103410	74579	72.12	73670	67394	65.17	11664	11.28	P5	LF
P185	127801	84329	65.98	82812	71439	55.9	11545	9.03	P60	PB
P149	115716	75882	65.58	74538	64295	55.56	11376	9.83	P48	PB
P135	96420	62875	65.21	62040	54671	56.7	11296	11.72	P43	LF
P154	77975	48711	62.47	48212	44820	57.48	11048	14.17	P50	PB
P051	171275	96748	56.49	94897	80306	46.89	11042	6.45	P17	PB
P165	128810	80662	62.62	78716	64150	49.8	10836	8.41	P53	PB
P182	137356	76384	55.61	75215	67307	49	10365	7.55	P59	PB
P184	108493	69474	64.04	68415	60780	56.02	10248	9.45	P60	PB
P179	174595	118434	67.83	116069	99276	56.86	10234	5.86	P58	PB
P065	253823	196251	77.32	191448	149223	58.79	10188	4.01	P22	PB
P167	179811	113046	62.87	110680	86345	48.02	10183	5.66	P54	PB
P016	59895	44523	74.34	43740	36879	61.57	10100	16.86	P6	LF
P143	93116	57294	61.53	56412	50031	53.73	10089	10.83	P46	PB
P102	131494	81485	61.97	80318	69917	53.17	10068	7.66	P32	LF
P105	77184	52148	67.56	51660	47006	60.9	9889	12.81	P34	LF
P157	86799	55173	63.56	53949	45368	52.27	9863	11.36	P51	PB
P104	85388	56524	66.2	55557	48586	56.9	9757	11.43	P33	LF
P186	132696	83148	62.66	81500	66651	50.23	9654	7.28	P60	PB
P166	147041	95712	65.09	94040	77206	52.51	9572	6.51	P54	PB
P170	117002	77623	66.34	76160	64995	55.55	9524	8.14	P55	PB
P039	181578	109437	60.27	106802	84961	46.79	9486	5.22	P13	LF
P129	70562	46086	65.31	45322	39739	56.32	9407	13.33	P41	LF
P151	74134	47852	64.55	46639	40425	54.53	9385	12.66	P49	PB
P158	162881	107761	66.16	105619	87397	53.66	9333	5.73	P51	PB
P131	80709	53508	66.3	52724	46471	57.58	9263	11.48	P42	LF
P061	116857	76298	65.29	74636	58512	50.07	8930	7.64	P21	PB
P139	97100	63456	65.35	61722	51712	53.26	8771	9.03	P45	LF
P103	175498	101581	57.88	100047	87134	49.65	8524	4.86	P33	LF
P035	192521	126484	65.7	124111	99516	51.69	8483	4.41	P12	LF
P023	126537	91514	72.32	89404	70711	55.88	8438	6.67	P8	LF
P163	71851	45619	63.49	44832	37792	52.6	8235	11.46	P53	PB
P110	82183	53428	65.01	52328	46007	55.98	8206	9.99	P35	LF
P119	65475	38301	58.5	37569	33614	51.34	8185	12.5	P38	LF
P101	80615	54344	67.41	53374	47321	58.7	7911	9.81	P32	LF
P036	66727	54141	81.14	52679	43126	64.63	7894	11.83	P12	LF
P087	163940	96121	58.63	93033	69793	42.57	7757	4.73	P29	PB
P122	70745	48057	67.93	46943	38701	54.7	7746	10.95	P39	LF
P081	78697	63223	80.34	61921	50245	63.85	7565	9.61	P27	PB
P099	79325	51275	64.64	50897	48352	60.95	7481	9.43	P31	LF
P130	62166	41013	65.97	40203	34687	55.8	7385	11.88	P42	LF
P125	86284	56770	65.79	55538	48859	56.63	7361	8.53	P40	LF
P117	72664	48951	67.37	48175	42324	58.25	7125	9.81	P37	LF
P106	59236	38827	65.55	38369	35689	60.25	7116	12.01	P34	LF
P153	110714	72072	65.1	70316	56384	50.93	7112	6.42	P49	PB
P142	108203	68152	62.99	66875	58185	53.77	7004	6.47	P46	PB
P112	55923	35439	63.37	34830	31147	55.7	6971	12.47	P36	LF
P111	82252	54941	66.8	53924	47001	57.14	6845	8.32	P35	LF
P141	72986	47584	65.2	46294	36520	50.04	6779	9.29	P45	LF
P123	115813	79944	69.03	77682	55639	48.04	6772	5.85	P39	LF
P017	44454	32121	72.26	31530	26401	59.39	6516	14.66	P6	LF
P168	130875	80028	61.15	77948	58262	44.52	6454	4.93	P54	PB
P113	99870	65102	65.19	63383	48825	48.89	6436	6.44	P36	LF
P150	94262	61063	64.78	59621	49908	52.95	6364	6.75	P48	PB
P005	87339	70124	80.29	67981	51545	59.02	6244	7.15	P2	LF
P152	70168	44231	63.04	43146	36277	51.7	6217	8.86	P49	PB
P054	43908	34217	77.93	33591	28917	65.86	6170	14.05	P18	PB
P037	76669	54624	71.25	53679	47701	62.22	6066	7.91	P13	LF
P025	53787	38449	71.48	37843	33046	61.44	5985	11.13	P9	LF
P015	135786	83048	61.16	81071	62822	46.27	5922	4.36	P5	LF
P055	51834	40406	77.95	39327	33315	64.27	5915	11.41	P19	PB
P001	72078	47267	65.58	46393	39992	55.48	5845	8.11	P1	LF
P056	88224	67500	76.51	64955	49332	55.92	5782	6.55	P19	PB
P137	87952	56263	63.97	54652	41520	47.21	5735	6.52	P44	LF
P133	85099	53745	63.16	52886	50053	58.82	5526	6.49	P43	LF
P126	61953	38859	62.72	37992	32384	52.27	5480	8.85	P40	LF
P161	70631	41810	59.19	40926	34528	48.89	5467	7.74	P52	PB
P002	74023	53306	72.01	51418	37702	50.93	5442	7.35	P1	LF
P159	83832	54069	64.5	52252	39187	46.74	5320	6.35	P51	PB
P109	65536	43451	66.3	42525	36740	56.06	5315	8.11	P35	LF
P057	59437	46492	78.22	45124	36752	61.83	5279	8.88	P19	PB
P028	62041	43407	69.97	42541	35056	56.5	5253	8.47	P10	LF
P115	81152	52908	65.2	51493	40333	49.7	5176	6.38	P37	LF
P024	58873	45656	77.55	44493	35807	60.82	5146	8.74	P8	LF
P107	77620	52858	68.1	51006	36609	47.16	4998	6.44	P33	LF
P114	68007	43419	63.84	42382	35150	51.69	4995	7.34	P36	LF
P083	63466	43857	69.1	42599	32459	51.14	4983	7.85	P28	PB
P118	58869	38817	65.94	38117	32906	55.9	4976	8.45	P38	LF
P040	71931	56159	78.07	54818	45300	62.98	4933	6.86	P14	LF
P047	51641	34308	66.44	33310	27349	52.96	4929	9.54	P16	LF
P031	43643	32641	74.79	31736	25251	57.86	4713	10.8	P11	LF
P140	64795	41516	64.07	40320	30296	46.76	4677	7.22	P45	LF
P070	63428	44470	70.11	43825	39931	62.95	4539	7.16	P24	PB
P053	41358	29443	71.19	28744	24420	59.05	4521	10.93	P18	PB
P088	35596	26589	74.7	26058	22026	61.88	4517	12.69	P30	PB
P073	40336	27762	68.83	25908	16173	40.1	4500	11.16	P25	PB
P044	62492	46310	74.11	45376	36196	57.92	4482	7.17	P15	LF
P042	67310	52224	77.59	50718	38134	56.65	4464	6.63	P14	LF
P003	68141	41828	61.38	40494	30706	45.06	4429	6.5	P1	LF
P034	46352	31809	68.62	30766	24478	52.81	4376	9.44	P12	LF
P108	61606	41107	66.73	39664	28118	45.64	4368	7.09	P34	LF
P116	67319	43835	65.12	42558	34184	50.78	4261	6.33	P37	LF
P097	72401	47269	65.29	45821	36538	50.47	4257	5.88	P31	LF
P062	35257	22966	65.14	22318	17474	49.56	4237	12.02	P21	PB
P144	77852	51808	66.55	50334	40601	52.15	4214	5.41	P46	PB
P098	58001	38179	65.82	37269	29811	51.4	4208	7.26	P31	LF
P063	62817	34830	55.45	34011	27062	43.08	4202	6.69	P21	PB
P022	56532	37931	67.1	36483	26342	46.6	4197	7.42	P8	LF
P049	48558	31794	65.48	31259	27277	56.17	4196	8.64	P17	PB
P010	44984	30616	68.06	29565	23030	51.2	4110	9.14	P4	LF
P006	62083	49973	80.49	48666	37628	60.61	4019	6.47	P2	LF
P136	69187	44627	64.5	43060	31973	46.21	3979	5.75	P44	LF
P004	33750	25536	75.66	24504	19682	58.32	3941	11.68	P2	LF
P018	50632	38816	76.66	37045	24775	48.93	3891	7.68	P6	LF
P060	43866	33939	77.37	32924	27086	61.75	3875	8.83	P20	PB
P074	46292	31349	67.72	30048	20996	45.36	3776	8.16	P25	PB
P121	59289	39309	66.3	37968	26789	45.18	3746	6.32	P39	LF
P085	49905	33795	67.72	33135	27375	54.85	3719	7.45	P29	PB
P138	70356	42858	60.92	42258	39105	55.58	3701	5.26	P44	LF
P013	53772	37538	69.81	36327	28358	52.74	3581	6.66	P5	LF
P082	51590	35490	68.79	34269	25850	50.11	3577	6.93	P28	PB
P046	44485	29319	65.91	28466	22894	51.46	3553	7.99	P16	LF
P020	49927	37150	74.41	36228	29956	60	3530	7.07	P7	LF
P100	67443	38917	57.7	38038	31779	47.12	3356	4.98	P32	LF
P019	34187	25889	75.73	24908	18300	53.53	3350	9.8	P7	LF
P008	46119	31839	69.04	31234	26367	57.17	3328	7.22	P3	LF
P064	35434	27617	77.94	26768	22407	63.24	3256	9.19	P22	PB
P090	24933	18769	75.28	18272	14900	59.76	3167	12.7	P30	PB
P086	41410	28252	68.23	26872	17808	43	3145	7.59	P29	PB
P072	34339	25413	74.01	24578	19118	55.67	3141	9.15	P24	PB
P009	49915	36047	72.22	35196	28274	56.64	3074	6.16	P3	LF
P067	35047	25506	72.78	24998	22394	63.9	2989	8.53	P23	PB
P076	35150	26333	74.92	25842	21479	61.11	2966	8.44	P26	PB
P183	19606	11395	58.12	11156	10434	53.22	2942	15.01	P59	PB
P026	26782	18860	70.42	18458	16224	60.58	2898	10.82	P9	LF
P058	39448	24885	63.08	23970	19931	50.52	2891	7.33	P20	PB
P080	36123	27995	77.5	26783	19394	53.69	2847	7.88	P27	PB
P032	19597	13837	70.61	13130	9524	48.6	2683	13.69	P11	LF
P068	23799	16162	67.91	15944	14223	59.76	2671	11.22	P23	PB
P027	39107	22430	57.36	22018	17964	45.94	2637	6.74	P9	LF
P038	24405	16084	65.9	15585	12773	52.34	2487	10.19	P13	LF
P084	16906	12697	75.1	12413	10060	59.51	2371	14.02	P28	PB
P048	22243	16812	75.58	16103	12464	56.04	2129	9.57	P16	LF
P177	14980	9650	64.42	9257	6909	46.12	2063	13.77	P57	PB
P078	18105	13057	72.12	12745	11253	62.15	1978	10.93	P26	PB
P007	20037	12535	62.56	12244	10637	53.09	1654	8.25	P3	LF
P012	14849	11420	76.91	10703	7949	53.53	1609	10.84	P4	LF
P050	14157	9175	64.81	8701	6844	48.34	1597	11.28	P17	PB
P124	14555	9074	62.34	8883	7855	53.97	1381	9.49	P40	LF
P120	10011	6087	60.8	5857	4835	48.3	1033	10.32	P38	LF
P066	10973	8350	76.1	7773	4308	39.26	997	9.09	P22	PB
P052	12384	4354	62.34	4175	3128	25.26	850	6.86	P18	PB
P178	5098	2641	51.8	2583	2360	46.29	719	14.1	P58	PB
P156	3029	967	31.92	886	718	23.7	159	5.25	P50	PB
P169	2156	550	25.51	523	351	16.28	132	6.12	P55	PB
P172	874	179	20.48	156	119	13.62	119	13.62	P56	PB
P030	303	162	53.47	142	138	45.54	77	25.41	P10	LF
P180	1318	204	15.48	175	109	8.27	59	4.48	P58	PB
