# Supplementary material for: Oral lactoferrin administration does not impact the diversity or composition of the infant gut microbiota in a Peruvian cohort
Source: Microbiol Spectr. 2023 Oct 26;11(6):e00096-23. doi: 10.1128/spectrum.00096-23 (PMC10715004; doi:10.1128/spectrum.00096-23)
Supplement: Table S5 — Alpha diversity metrics stratified by treatment (LF/PB) and collection point (M0, M2, and M4). [file spectrum.00096-23-s0006.xlsx]

## Sheet: Sheet1
Supplementary Table 5: Alpha diversity metrics stratified by treatment (LF/PB) and collection point (M0, M2, and M4). Observed ASVs, Shannon, and Inverted Simpson indexes were used to compare the gut microbiota diversity among experimental groups. Statistical differences between groups were assessed using the Wilcoxon rank-sum test on R 3.6.3. No statistical significance among groups was detected.
group1	group2	p-value / Observed	p.adj / Observed	p-value / Shannon	p.adj / Shannon	p-value / InvSimpson	p.adj / InvSimpson
0-LF	0-PB	0.326726	1	0.682658	1	0.69471	1
0-LF	2-LF	0.0137456	0.21	0.244503	1	0.529017	1
0-LF	4-LF	0.0658428	0.86	0.265654	1	0.409528	1
0-PB	2-PB	0.2148	1	0.458831	1	0.524025	1
0-PB	4-PB	0.546514	1	0.354065	1	0.344376	1
2-LF	2-PB	0.923394	1	0.929809	1	0.837142	1
2-LF	4-LF	0.435957	1	0.948623	1	0.714922	1
2-PB	4-PB	0.624903	1	0.913461	1	0.657563	1
4-LF	4-PB	0.717757	1	0.838582	1	0.750611	1
