# Supplementary material for: Oral lactoferrin administration does not impact the diversity or composition of the infant gut microbiota in a Peruvian cohort
Source: Microbiol Spectr. 2023 Oct 26;11(6):e00096-23. doi: 10.1128/spectrum.00096-23 (PMC10715004; doi:10.1128/spectrum.00096-23)
Supplement: Table S6 — Aitchison distance metric among experimental groups. [file spectrum.00096-23-s0007.xlsx]

## Sheet: 8.Beta_diversity_stats
Supplementary Table 6: Aitchison distance metric among experimental groups. Statistical difference between groups was calculated using the Permutational multivariate analysis of variance (PERMANOVA) test. No statistical significance among groups was detected.
Group 1	Group 2	Sample size	Permutations	p-value	q-value
0-LF	0-PB	56	999	0.78	0.94
0-LF	2-LF	62	999	0.36	0.94
0-LF	4-LF	61	999	0.22	0.94
0-PB	2-PB	54	999	0.89	0.94
0-PB	4-PB	51	999	0.83	0.94
2-LF	2-PB	60	999	0.94	0.94
2-LF	4-LF	61	999	0.86	0.94
2-PB	4-PB	55	999	0.72	0.94
4-LF	4-PB	56	999	0.54	0.94
