# Supplementary material for: Oral lactoferrin administration does not impact the diversity or composition of the infant gut microbiota in a Peruvian cohort
Source: Microbiol Spectr. 2023 Oct 26;11(6):e00096-23. doi: 10.1128/spectrum.00096-23 (PMC10715004; doi:10.1128/spectrum.00096-23)
Supplement: Table S7 — Comparison of genus abundance stratified by collection point/treatment. [file spectrum.00096-23-s0008.xlsx]

## Sheet: Sheet1
Supplementary Table 7: Comparison of genera abundance stratified by collection point/treatment. Statistical differences between groups were assessed using the Wilcoxon rank-sum test on R 3.6.3.
	group1	group2	p	p.adj	p.format	p.signif
D_5__Christensenellaceae.R.7.group	0-LF	4-LF	0.0195	0.02	0.02	*
D_5__Paeniclostridium	0-LF	4-LF	0.0387	0.039	0.039	*
D_5__Sarcina	0-PB	4-PB	0.00481	0.0048	0.0048	**
D_5__Christensenellaceae.R.7.group	0-PB	4-PB	0.0236	0.024	0.024	*
D_5__Coprococcus.3	0-PB	4-PB	0.00631	0.0063	0.0063	**
D_5__Clostridium..innocuum.group	0-PB	4-PB	0.0348	0.035	0.035	*
D_5__Enterococcus	0-PB	4-PB	0.00665	0.0067	0.0067	**
D_5__Tyzzerella.4	0-PB	4-PB	0.0374	0.037	0.037	*
D_5__Escherichia.Shigella	0-PB	4-PB	0.0156	0.016	0.016	*
D_5__Bifidobacterium	4-LF	4-PB	0.034	0.034	0.034	*
D_5__Agathobacter	4-LF	4-PB	0.0461	0.046	0.046	*
D_5__Terrisporobacter	4-LF	4-PB	0.0368	0.037	0.037	*
D_5__Bacteroides	4-LF	4-PB	0.0322	0.032	0.032	*
